# Supplementary material for: Restoring Sperm Quality Post-Cryopreservation Using Mitochondrial-Targeted Compounds
Source: Antioxidants (Basel). 2022 Sep 14;11(9):1808. doi: 10.3390/antiox11091808 (PMC9495717; doi:10.3390/antiox11091808)
Supplement: Supplementary file 1 [file antioxidants-11-01808-s001.zip]

Archive with 1 entries (1 files):
- antioxidants-1837754-supplementary.pdf
